# Supplementary material for: Growth, maturity, reproduction, and life expectancy in ex-situ pacific walruses (Odobenus rosmarus divergens)
Source: BMC Zool. 2022 Dec 5;7:57. doi: 10.1186/s40850-022-00158-1 (PMC10127427; doi:10.1186/s40850-022-00158-1)
Supplement: Supplementary file 1 — Additional file 1. [file 40850_2022_158_MOESM1_ESM.xlsx]

## Sheet: Predicted weight by sex and age
Sex	Age (Months)	F Mean Kg	F 95% CI - low kg	F 95% CI - High kg
Female	0	75.4594	64.1386	86.7802
Female	1	82.8001	70.7991	94.8012
Female	2	90.4092	77.5594	103.259
Female	3	98.2587	84.4239	112.093
Female	4	106.32	91.4028	121.236
Female	5	114.562	98.5077	130.617
Female	6	122.956	105.748	140.165
Female	7	131.472	113.129	149.815
Female	8	140.079	120.652	159.507
Female	9	148.75	128.315	169.185
Female	10	157.455	136.11	178.8
Female	11	166.168	144.029	188.307
Female	12	174.863	152.058	197.669
Female	13	183.517	160.181	206.854
Female	14	192.107	168.38	215.835
Female	15	200.612	176.633	224.591
Female	16	209.013	184.919	233.108
Female	17	217.293	193.21	241.377
Female	18	225.437	201.481	249.394
Female	19	233.43	209.699	257.161
Female	20	241.261	217.834	264.689
Female	21	248.919	225.849	271.99
Female	22	256.395	233.706	279.085
Female	23	263.682	241.365	286
Female	24	270.774	248.782	292.766
Female	25	277.666	255.914	299.417
Female	26	284.354	262.719	305.989
Female	27	290.836	269.156	312.516
Female	28	297.111	275.193	319.028
Female	29	303.178	280.807	325.548
Female	30	309.038	285.986	332.089
Female	31	314.691	290.731	338.651
Female	32	320.141	295.051	345.23
Female	33	325.388	298.966	351.811
Female	34	330.437	302.498	358.376
Female	35	335.291	305.675	364.906
Female	36	339.953	308.524	371.382
Female	37	344.428	311.072	377.784
Female	38	348.719	313.344	384.095
Female	39	352.833	315.364	390.303
Female	40	356.774	317.154	396.394
Female	41	360.546	318.734	402.358
Female	42	364.156	320.123	408.188
Female	43	367.607	321.337	413.877
Female	44	370.905	322.392	419.419
Female	45	374.057	323.301	424.812
Female	46	377.065	324.078	430.053
Female	47	379.937	324.734	435.139
Female	48	382.676	325.281	440.072
Male	0	96.1894	50.8192	141.56
Male	1	102.685	58.0383	147.332
Male	2	109.398	65.6011	153.195
Male	3	116.321	73.4868	159.156
Male	4	123.448	81.6721	165.224
Male	5	130.77	90.1311	171.41
Male	6	138.28	98.8349	177.725
Male	7	145.969	107.752	184.185
Male	8	153.827	116.849	190.804
Male	9	161.845	126.09	197.6
Male	10	170.013	135.437	204.59
Male	11	178.322	144.851	211.793
Male	12	186.761	154.291	219.231
Male	13	195.319	163.719	226.919
Male	14	203.986	173.098	234.874
Male	15	212.752	182.395	243.108
Male	16	221.605	191.584	251.626
Male	17	230.536	200.644	260.428
Male	18	239.533	209.564	269.502
Male	19	248.587	218.341	278.833
Male	20	257.687	226.978	288.395
Male	21	266.823	235.487	298.159
Male	22	275.984	243.879	308.09
Male	23	285.163	252.171	318.154
Male	24	294.348	260.38	328.315
Male	25	303.53	268.521	338.54
Male	26	312.702	276.607	348.798
Male	27	321.854	284.651	359.058
Male	28	330.979	292.662	369.295
Male	29	340.067	300.648	379.486
Male	30	349.112	308.613	389.611
Male	31	358.107	316.562	399.652
Male	32	367.044	324.495	409.594
Male	33	375.917	332.411	419.424
Male	34	384.72	340.308	429.133
Male	35	393.447	348.183	438.712
Male	36	402.093	356.03	448.156
Male	37	410.652	363.845	457.46
Male	38	419.121	371.618	466.623
Male	39	427.493	379.343	475.643
Male	40	435.766	387.01	484.522
Male	41	443.935	394.609	493.262
Male	42	451.998	402.129	501.866
Male	43	459.95	409.561	510.34
Male	44	467.79	416.891	518.69
Male	45	475.515	424.108	526.922
Male	46	483.122	431.199	535.045
Male	47	490.61	438.153	543.066
Male	48	497.976	444.958	550.995
