# Supplementary material for: Growth, maturity, reproduction, and life expectancy in ex-situ pacific walruses (Odobenus rosmarus divergens)
Source: BMC Zool. 2022 Dec 5;7:57. doi: 10.1186/s40850-022-00158-1 (PMC10127427; doi:10.1186/s40850-022-00158-1)
Supplement: Supplementary file 2 — Additional file 2. [file 40850_2022_158_MOESM2_ESM.xlsx]

## Sheet: Life tables
Male and Female ANNUAL SURVIVAL RATE (ASR)
Interval (day)		End Age (yr)	Beg Total	Deaths	Exit	SR	MR	Cum Failure	Error	[95% Conf. Int.]		MEAN ASR	Low	High	MEAN MR
180	365	1	76	1	0	0.986842	0.0131579	0.0132	0.0131	0.0019	0.0897
365	730	2	75	1	1	0.986667	0.0133333	0.0264	0.0184	0.0067	0.1015
730	1095	3	73	4	1	0.945205	0.0547945	0.0801	0.0314	0.0368	0.1697
1095	1460	4	68	3	0	0.955882	0.0441176	0.1207	0.0377	0.0647	0.2192
1460	1825	5	65	2	3	0.969231	0.0307692	0.1484	0.0413	0.085	0.252
1825	2190	6	60	2	1	0.966667	0.0333333	0.177	0.0446	0.1068	0.2855
2190	2555	7	57	2	0	0.964912	0.0350877	0.2059	0.0475	0.1295	0.3184
2555	2920	8	55	2	2	0.963636	0.0363636	0.2353	0.0501	0.1532	0.3514
2920	3285	9	51	1	1	0.980392	0.0196078	0.2505	0.0513	0.1655	0.3682
3285	3650	10	49	1	0	0.979592	0.0204082	0.2657	0.0525	0.1782	0.3851
3650	4015	11	48	0	1	1	0	0.2657	0.0525	0.1782	0.3851
4380	4745	13	47	2	0	0.957447	0.0425532	0.297	0.0547	0.2043	0.4192
4745	5110	14	45	1	1	0.977778	0.0222222	0.3128	0.0557	0.2177	0.4362
5110	5475	15	43	2	0	0.953488	0.0465116	0.3448	0.0575	0.2452	0.4702
5475	5840	16	41	0	2	1	0	0.3448	0.0575	0.2452	0.4702
6205	6570	18	39	2	6	0.948718	0.0512821	0.3812	0.0598	0.2763	0.5094
6570	6935	19	31	1	0	0.967742	0.0322581	0.4011	0.0611	0.2932	0.5311
6935	7300	20	30	3	0	0.9	0.1	0.461	0.0641	0.3456	0.5938
7300	7665	21	27	1	0	0.962963	0.037037	0.481	0.0647	0.3635	0.614
7665	8030	22	26	1	1	0.961538	0.0384615	0.5013	0.0653	0.3819	0.6344
8395	8760	24	24	2	0	0.916667	0.0833333	0.5429	0.0661	0.4201	0.6752
9125	9490	26	22	0	1	1	0	0.5429	0.0661	0.4201	0.6752
9490	9855	27	21	0	2	1	0	0.5429	0.0661	0.4201	0.6752
9855	10220	28	19	3	1	0.842105	0.157895	0.617	0.0679	0.4874	0.748
10220	10585	29	15	0	1	1	0	0.617	0.0679	0.4874	0.748	0.962182	0.842105	1	0.0378177
10585	10950	30	14	2	1	0.857143	0.142857	0.6737	0.0687	0.5393	0.8018
11315	11680	32	11	1	0	0.909091	0.0909091	0.7034	0.0685	0.5672	0.8287
11680	12045	33	10	1	0	0.9	0.1	0.7331	0.0678	0.5959	0.8542
12045	12410	34	9	2	0	0.777778	0.222222	0.7924	0.0644	0.6563	0.9012
13140	13505	37	7	0	1	1	0	0.7924	0.0644	0.6563	0.9012
13505	13870	38	6	0	2	1	0	0.7924	0.0644	0.6563	0.9012
13870	14235	39	4	1	1	0.75	0.25	0.8517	0.068	0.6962	0.953
14235	14600	40	2	1	0	0.5	0.5	0.9259	0.0625	0.7481	0.9926
15330	15695	43	1	0	1	1	0	0.9259	0.0625	0.7481	0.9926
