# Supplementary material for: Growth, maturity, reproduction, and life expectancy in ex-situ pacific walruses (Odobenus rosmarus divergens)
Source: BMC Zool. 2022 Dec 5;7:57. doi: 10.1186/s40850-022-00158-1 (PMC10127427; doi:10.1186/s40850-022-00158-1)
Supplement: Supplementary file 3 — Additional file 3. [file 40850_2022_158_MOESM3_ESM.xlsx]

## Sheet: Calf survivorship data
idstata	Birth_Day	Risk	Exit	age (y)	sex
107	2000-04-19	2000-04-19	2000-04-20	0	Male
106	1999-05-13	1999-05-13	1999-05-14	0	Male
100	1996-06-01	1996-06-01	1996-06-02	0	Male
76	1990-05-17	1990-05-17	1990-05-18	0	Female
129	2011-05-16	2011-05-16	2011-05-17	0	Male
104	1998-05-17	1998-05-17	1998-05-18	0	Female
75	1989-08-02	1989-08-02	1989-08-03	0	Female
81	1994-04-08	1994-04-08	1994-04-09	0	Male
78	1991-05-18	1991-05-18	1991-05-19	0	Female
72	1988-05-14	1988-05-14	1988-05-15	0	Female
110	2002-04-14	2002-04-14	2002-04-16	0	Female
109	2001-05-08	2001-05-08	2001-05-17	0	Male
117	2005-04-04	2005-04-04	2005-04-19	0	Male
141	2019-07-03	2019-07-03	2020-07-31	1.1	Female
125	2007-06-12	2007-06-12	2009-09-01	2.2	Male
140	2018-04-19	2018-04-19	2020-07-31	2.3	Male
139	2017-06-03	2017-06-21	2019-11-12	2.4	Female
137	2016-05-23	2016-05-23	2020-07-31	4.2	Male
136	2016-05-07	2016-05-07	2020-07-31	4.2	Female
135	2016-05-01	2016-05-01	2020-07-31	4.2	Female
101	1997-05-27	1997-05-27	2003-01-30	5.7	Male
132	2013-04-23	2013-04-23	2020-07-31	7.3	Male
128	2010-05-05	2010-05-05	2020-07-31	10.2	Female
124	2007-05-20	2007-05-20	2020-07-31	13.2	Female
114	2003-06-01	2003-06-01	2020-07-31	17.2	Male
113	2003-05-01	2003-05-01	2020-07-31	17.3	Female
112	2003-04-15	2003-04-15	2020-07-31	17.3	Female
108	2000-05-03	2000-05-03	2017-12-14	17.6	Female
38	1978-05-01	1980-01-01	1996-11-08	18.5	Female
89	1994-06-06	1994-06-06	2013-06-13	19	Male
83	1994-05-01	1994-05-19	2020-07-31	26.3	Female
80	1993-06-21	1993-06-21	2020-07-31	27.1	Male
71	1987-06-22	1987-06-22	2016-10-24	29.3	Female
126	2008-02-22	2008-02-22	2008-02-23	0	Female	TWINS
127	2008-02-24	2008-02-24	2008-02-25	0	Female	TWINS
121	2006-03-03	2006-03-03	2006-03-04	0	Female	TWINS
122	2006-03-03	2006-03-03	2006-03-05	0	Female	TWINS
133	2015-12-09	2015-12-09	2015-12-10	0	Female	TWINS
134	2015-12-09	2015-12-09	2015-12-10	0	Female	TWINS

## Sheet: KM data
idstata	birth	risk	Exit	age	sex	exposure	capt_born	cb_b_wc	died
42	1980-05-16	1980-05-18	1981-05-25	1	Male	2	Wild Born	“Beached”	Dead
51	1982-05-15	1982-09-01	1982-09-15	0.3	Female	109	Wild Born	“Beached”	Dead
52	1982-05-15	1982-08-13	1982-09-21	0.4	Female	90	Wild Born	“Beached”	Dead
53	1982-05-15	1982-09-29	1982-11-05	0.5	Male	137	Wild Born	“Beached”	Dead
54	1982-05-15	1982-09-03	1983-06-25	1.1	Female	111	Wild Born	“Beached”	Dead
55	1982-05-15	1982-08-22	1984-11-30	2.5	Male	99	Wild Born	“Beached”	Dead
67	1986-06-01	1986-07-14	1986-07-27	0.2	Male	43	Wild Born	“Beached”	Dead
58	1982-05-15	1982-08-23	1988-07-26	6.2	Female	100	Wild Born	“Beached”	Dead
44	1981-05-15	1981-05-16	1988-12-20	7.6	Female	1	Wild Born	“Beached”	Dead
65	1984-05-05	1984-05-15	1989-02-12	4.8	Male	10	Wild Born	“Beached”	Dead
45	1981-05-15	1981-05-16	1989-05-19	8	Female	1	Wild Born	“Beached”	Dead
41	1979-05-15	1979-05-30	1989-11-08	10.5	Female	15	Wild Born	“Beached”	Dead
43	1981-04-21	1981-11-01	1994-04-22	13	Female	194	Wild Born	“Beached”	Dead
69	1987-05-15	1987-07-08	2001-11-11	14.5	Male	54	Wild Born	“Beached”	Dead
95	1995-05-14	1995-10-15	2002-02-20	6.8	Male	154	Wild Born	“Beached”	Dead
123	2006-06-15	2007-09-20	2007-12-17	1.5	Male	463	Wild Born	“Beached”	Dead
68	1987-05-01	1987-07-15	2010-05-22	23.1	Male	75	Wild Born	“Beached”	Dead
70	1987-05-15	1987-07-09	2015-06-10	28.1	Male	55	Wild Born	“Beached”	Dead
138	2017-05-01	2017-06-14	2019-11-12	2.5	Male	44	Wild Born	“Beached”	Live
91	1995-05-01	1995-10-15	2020-07-31	25.9	Female	167	Wild Born	“Beached”	Live
72	1988-05-14	1988-05-14	1988-05-15	0	Female	0	Captive born	Captive born	Dead
75	1989-08-02	1989-08-02	1989-08-03	0	Female	0	Captive born	Captive born	Dead
76	1990-05-17	1990-05-17	1990-05-17	0	Female	0	Captive born	Captive born	Dead
78	1991-05-18	1991-05-18	1991-05-19	0	Female	0	Captive born	Captive born	Dead
81	1994-04-08	1994-04-08	1994-04-08	0	Male	0	Captive born	Captive born	Dead
100	1996-06-01	1996-06-01	1996-06-02	0	Male	0	Captive born	Captive born	Dead
38	1978-05-01	1980-01-01	1996-11-08	18.5	Female	0	Captive born	Captive born	Dead
104	1998-05-17	1998-05-17	1998-05-17	0	Female	0	Captive born	Captive born	Dead
106	1999-05-13	1999-05-13	1999-05-14	0	Male	0	Captive born	Captive born	Dead
107	2000-04-19	2000-04-19	2000-04-19	0	Male	0	Captive born	Captive born	Dead
109	2001-05-08	2001-05-08	2001-05-17	0	Male	0	Captive born	Captive born	Dead
110	2002-04-14	2002-04-14	2002-04-16	0	Female	0	Captive born	Captive born	Dead
101	1997-05-27	1997-05-27	2003-01-30	5.7	Male	0	Captive born	Captive born	Live
117	2005-04-04	2005-04-04	2005-04-19	0	Male	0	Captive born	Captive born	Dead
121	2006-03-03	2006-03-03	2006-03-03	0	Female	0	Captive born	Captive born	Dead
122	2006-03-03	2006-03-03	2006-03-05	0	Female	0	Captive born	Captive born	Dead
126	2008-02-22	2008-02-22	2008-02-22	0	Female	0	Captive born	Captive born	Dead
127	2008-02-24	2008-02-24	2008-02-24	0	Female	0	Captive born	Captive born	Dead
125	2007-06-12	2007-06-12	2009-09-01	2.2	Male	0	Captive born	Captive born	Dead
129	2011-05-16	2011-05-16	2011-05-17	0	Male	0	Captive born	Captive born	Dead
89	1994-06-06	1994-06-06	2013-06-13	19	Male	0	Captive born	Captive born	Dead
133	2015-12-09	2015-12-09	2015-12-09	0	Female	0	Captive born	Captive born	Dead
134	2015-12-09	2015-12-09	2015-12-09	0	Female	0	Captive born	Captive born	Dead
71	1987-06-22	1987-06-22	2016-10-24	29.3	Female	0	Captive born	Captive born	Dead
108	2000-05-03	2000-05-03	2017-12-14	17.6	Female	0	Captive born	Captive born	Dead
139	2017-06-03	2017-06-21	2019-11-12	2.4	Female	0	Captive born	Captive born	Live
136	2016-05-07	2016-05-07	2020-07-31	4.9	Female	0	Captive born	Captive born	Live
114	2003-06-01	2003-06-01	2020-07-31	17.8	Male	0	Captive born	Captive born	Live
124	2007-05-20	2007-05-20	2020-07-31	13.9	Female	0	Captive born	Captive born	Live
135	2016-05-01	2016-05-01	2020-07-31	4.9	Female	0	Captive born	Captive born	Live
140	2018-04-19	2018-04-19	2020-07-31	2.9	Male	0	Captive born	Captive born	Dead
113	2003-05-01	2003-05-01	2020-07-31	17.9	Female	0	Captive born	Captive born	Live
141	2019-07-03	2019-07-03	2020-07-31	1.7	Female	0	Captive born	Captive born	Live
80	1993-06-21	1993-06-21	2020-07-31	27.8	Male	0	Captive born	Captive born	Live
132	2013-04-23	2013-04-23	2020-07-31	7.9	Male	0	Captive born	Captive born	Live
137	2016-05-23	2016-05-23	2020-07-31	4.9	Male	0	Captive born	Captive born	Live
83	1994-05-01	1994-05-19	2020-07-31	26.9	Female	0	Captive born	Captive born	Live
112	2003-04-15	2003-04-15	2020-07-31	18	Female	0	Captive born	Captive born	Live
128	2010-05-05	2010-05-05	2020-07-31	10.9	Female	0	Captive born	Captive born	Live
28	1974-05-17	1980-01-01	1980-06-12	6.1	Female	5	Wild Born	Wild caught	Dead
35	1978-05-01	1980-01-01	1980-08-18	2.3	Female	6	Wild Born	Wild caught	Dead
8	1971-05-01	1980-01-01	1983-10-10	12.4	Female	30	Wild Born	Wild caught	Dead
9	1971-05-01	1980-01-01	1983-10-20	12.5	Male	30	Wild Born	Wild caught	Dead
36	1978-05-01	1980-01-01	1985-10-15	7.5	Female	6	Wild Born	Wild caught	Dead
50	1982-05-01	1982-05-15	1988-03-15	5.9	Female	14	Wild Born	Wild caught	Dead
4	1968-05-01	1980-01-01	1988-03-29	19.9	Male	14	Wild Born	Wild caught	Dead
1	1961-05-01	1980-01-01	1988-05-03	27	Male	14	Wild Born	Wild caught	Dead
2	1961-05-01	1980-01-01	1988-08-14	27.3	Female	14	Wild Born	Wild caught	Dead
3	1961-05-01	1980-01-01	1988-08-14	27.3	Female	14	Wild Born	Wild caught	Dead
74	1989-07-01	1989-08-22	1989-08-30	0.2	Female	52	Wild Born	Wild caught	Dead
73	1989-07-01	1989-08-22	1989-08-30	0.2	Male	52	Wild Born	Wild caught	Dead
66	1986-05-01	1986-05-01	1995-03-25	8.9	Male	0	Wild Born	Wild caught	Dead
37	1978-05-01	1980-01-01	1995-07-25	17.2	Female	6	Wild Born	Wild caught	Dead
5	1968-05-01	1980-01-01	1996-09-29	28.4	Female	14	Wild Born	Wild caught	Live
79	1992-06-01	1992-07-10	1997-09-20	5.3	Female	39	Wild Born	Wild caught	Dead
102	1997-06-01	1997-09-10	1997-12-25	0.6	Male	101	Wild Born	Wild caught	Dead
99	1996-05-01	1996-05-14	1998-02-26	1.8	Female	13	Wild Born	Wild caught	Dead
94	1995-05-01	1995-05-15	1998-06-17	3.1	Male	14	Wild Born	Wild caught	Dead
103	1998-05-01	1998-05-29	1998-06-29	0.2	Male	28	Wild Born	Wild caught	Dead
56	1982-05-15	1982-08-23	2000-01-01	17.6	Female	100	Wild Born	Wild caught	Live
57	1982-05-15	1982-08-23	2000-01-01	17.6	Male	100	Wild Born	Wild caught	Live
93	1995-05-01	1995-05-15	2000-03-05	4.8	Male	14	Wild Born	Wild caught	Dead
98	1996-05-01	1996-05-14	2000-03-21	3.9	Male	13	Wild Born	Wild caught	Dead
97	1996-05-01	1996-05-14	2000-10-29	4.5	Female	13	Wild Born	Wild caught	Dead
92	1995-05-01	1995-05-15	2001-08-14	6.3	Male	14	Wild Born	Wild caught	Dead
40	1978-06-07	1980-01-01	2002-02-20	23.7	Male	0	Wild Born	Wild caught	Dead
63	1983-06-01	1983-09-01	2003-04-26	19.9	Female	92	Wild Born	Wild caught	Dead
10	1971-05-17	1980-01-01	2003-06-23	32.1	Female	0	Wild Born	Wild caught	Dead
60	1983-05-01	1983-12-08	2003-12-19	20.6	Female	221	Wild Born	Wild caught	Dead
90	1995-05-01	1995-05-27	2005-04-07	9.9	Male	26	Wild Born	Wild caught	Dead
120	2005-06-15	2005-07-08	2007-06-30	2	Female	23	Wild Born	Wild caught	Dead
87	1994-05-01	1994-05-14	2007-08-13	13.3	Female	13	Wild Born	Wild caught	Dead
116	2004-06-15	2004-07-17	2007-12-15	3.5	Female	32	Wild Born	Wild caught	Dead
84	1994-05-01	1994-05-19	2008-06-22	14.1	Male	18	Wild Born	Wild caught	Dead
85	1994-05-01	1994-05-19	2008-06-22	14.1	Male	18	Wild Born	Wild caught	Dead
31	1978-05-01	1980-01-01	2009-07-01	31.2	Male	6	Wild Born	Wild caught	Dead
46	1981-05-15	1981-06-18	2010-11-30	29.5	Female	34	Wild Born	Wild caught	Dead
115	2003-06-29	2003-07-06	2010-12-21	7.5	Male	7	Wild Born	Wild caught	Dead
86	1994-05-01	1994-05-19	2015-06-28	21.2	Male	18	Wild Born	Wild caught	Dead
49	1982-05-01	1982-05-15	2015-07-16	33.2	Male	14	Wild Born	Wild caught	Dead
59	1982-06-01	1982-08-23	2015-08-11	33.2	Female	83	Wild Born	Wild caught	Dead
33	1978-05-01	1980-01-01	2016-04-26	38	Female	6	Wild Born	Wild caught	Dead
88	1994-05-01	1994-05-19	2017-08-30	23.3	Female	18	Wild Born	Wild caught	Dead
39	1978-05-06	1980-01-01	2017-11-26	39.6	Male	3	Wild Born	Wild caught	Dead
131	2012-05-01	2012-07-29	2019-11-12	7.5	Male	89	Wild Born	Wild caught	Live
62	1983-05-01	1983-05-01	2020-07-31	37.9	Male	0	Wild Born	Wild caught	Live
130	2012-05-01	2012-07-21	2020-07-31	8.9	Male	81	Wild Born	Wild caught	Live
105	1999-05-01	1999-05-01	2020-07-31	21.9	Female	0	Wild Born	Wild caught	Live
111	2003-04-15	2003-04-15	2020-07-31	18	Female	0	Wild Born	Wild caught	Live
118	2005-05-15	2005-05-15	2020-07-31	15.9	Male	0	Wild Born	Wild caught	Live
82	1994-05-01	1994-05-19	2020-07-31	26.9	Female	18	Wild Born	Wild caught	Live
47	1982-01-15	1982-01-15	2020-07-31	39.2	Male	0	Wild Born	Wild caught	Live
96	1995-05-15	1995-05-26	2020-07-31	25.9	Female	11	Wild Born	Wild caught	Live
64	1984-03-01	1984-03-26	2020-07-31	37.1	Female	25	Wild Born	Wild caught	Live
77	1991-05-01	1991-05-01	2020-07-31	29.9	Female	0	Wild Born	Wild caught	Live
61	1983-05-01	1983-05-01	2020-07-31	37.9	Female	0	Wild Born	Wild caught	Live
119	2005-05-15	2005-05-15	2020-07-31	15.9	Female	0	Wild Born	Wild caught	Live
32	1978-05-01	1980-01-01	2020-07-31	42.9	Female	6	Wild Born	Wild caught	Live
